# Supplementary material for: Vertebral Fractures Beyond Bone Density in Breast Cancer: A Real-World Study of Endocrine Therapy and FRAX Reclassification
Source: J Clin Med. 2026 Jun 24;15(13):4905. doi: 10.3390/jcm15134905 (PMC13361699; doi:10.3390/jcm15134905)
Supplement: Supplementary file 1 [file jcm-15-04905-s001.zip]

Archive with 1 entries (1 files):
- jcm-4358112-supplementary.pdf
